# Supplementary material for: Addiction-like Eating in Chinese Adults: An Assessment Tool and Its Associations with Modern Eating-Related Habits
Source: Nutrients. 2022 Nov 15;14(22):4836. doi: 10.3390/nu14224836 (PMC9699218; doi:10.3390/nu14224836)
Supplement: Supplementary file 1 [file nutrients-14-04836-s001.zip]

Archive with 1 entries (1 files):
- nutrients-2000108-supplementary.pdf
